# Supplementary material for: Three new species of the killifish genus Melanorivulus from the central Brazilian Cerrado savanna (Cyprinodontiformes, Aplocheilidae)
Source: Zookeys. 2017 Jan 12;(645):51–70. doi: 10.3897/zookeys.645.10920 (PMC5299224; doi:10.3897/zookeys.645.10920)
Supplement: XML Treatment for Melanorivulus ignescens [file zookeys.645.10920-treatment1.xml]

<!DOCTYPE tp:taxon-treatment
  PUBLIC "-//TaxonX//DTD Taxonomic Treatment Publishing DTD v0 20100105//EN" "tax-treatment-NSO.dtd">
<tp:taxon-treatment xmlns:tp="http://www.plazi.org/taxpub"><tp:treatment-meta><kwd-group><label>Taxon classification</label><kwd><named-content content-type="kingdom">Animalia</named-content></kwd><kwd><named-content content-type="order">Cyprinodontiformes</named-content></kwd><kwd><named-content content-type="family">Aplocheilidae</named-content></kwd></kwd-group><mixed-citation publication-type="journal"><person-group><name><surname>Costa</surname><given-names>Wilson J. E. M.</given-names></name></person-group><article-title>Three new species of the killifish genus <italic><tp:taxon-name><tp:taxon-name-part taxon-name-part-type="genus">Melanorivulus</tp:taxon-name-part></tp:taxon-name></italic> from the central Brazilian Cerrado savanna (<tp:taxon-name><tp:taxon-name-part taxon-name-part-type="order">Cyprinodontiformes</tp:taxon-name-part></tp:taxon-name>, <tp:taxon-name><tp:taxon-name-part taxon-name-part-type="family">Aplocheilidae</tp:taxon-name-part></tp:taxon-name>)</article-title><source>Zookeys</source><day>12</day><month>1</month><year>2017</year><volume>2017</volume><issue>645</issue><fpage>51</fpage><lpage>70</lpage><pub-id pub-id-type="doi">10.3897/zookeys.645.10920</pub-id></mixed-citation></tp:treatment-meta><tp:nomenclature><tp:taxon-name>
            <tp:taxon-name-part taxon-name-part-type="genus">Melanorivulus</tp:taxon-name-part>
            <tp:taxon-name-part taxon-name-part-type="species">ignescens</tp:taxon-name-part>
            <object-id xmlns:xlink="http://www.w3.org/1999/xlink" content-type="zoobank" xlink:type="simple">http://zoobank.org/01008AFD-8842-4DED-8E5F-4D7DF54463F9</object-id>
          </tp:taxon-name><tp:taxon-status xmlns:xlink="http://www.w3.org/1999/xlink" xlink:type="simple">sp. n.</tp:taxon-status><xref ref-type="fig" rid="F1">Figs 1</xref><xref ref-type="fig" rid="F2">, 2</xref><xref ref-type="table" rid="T1">, Table 1</xref></tp:nomenclature><tp:treatment-sec sec-type="material" id="SECID0EFHAC"><title>Holotype.</title><p>
            <named-content xmlns:xlink="http://www.w3.org/1999/xlink" content-type="dwc:institutional_code" xlink:type="simple">UFRJ</named-content> 6875, male, 27.7 mm <abbrev xmlns:xlink="http://www.w3.org/1999/xlink" xlink:title="standard length" id="ABBRID0EOHAC" xlink:type="simple">SL</abbrev>; Brazil: Mato Grosso state: Guiratinga municipality: stream tributary to Rio Bandeira, Rio das Garças drainage, Rio Araguaia drainage, <named-content xmlns:xlink="http://www.w3.org/1999/xlink" content-type="dwc:verbatimCoordinates" xlink:type="simple"><named-content content-type="geo-json" specific-use="{&#34;type&#34;:&#34;Point&#34;,&#34;coordinates&#34;:[-53.799444,-16.365000]}" id="NCID0EUHAC" xlink:type="simple">16°21'54"S, 53°47'58"W</named-content></named-content>, altitude approximately 520 m <abbrev xmlns:xlink="http://www.w3.org/1999/xlink" xlink:title="above sea level" id="ABBRID0EZHAC" xlink:type="simple">asl</abbrev>, road MT-270, approximately 3 km southwest of the village of Guiratinga; W. J. E. M. Costa et al., 11 August 2016.</p></tp:treatment-sec><tp:treatment-sec sec-type="material" id="SECID0E3HAC"><title>Paratypes.</title><p>
            <named-content xmlns:xlink="http://www.w3.org/1999/xlink" content-type="dwc:institutional_code" xlink:type="simple">UFRJ</named-content> 6876, 13 males, 15.8–25.5 mm <abbrev xmlns:xlink="http://www.w3.org/1999/xlink" xlink:title="standard length" id="ABBRID0EFIAC" xlink:type="simple">SL</abbrev>, 18 females, 17.7–23.4 mm <abbrev xmlns:xlink="http://www.w3.org/1999/xlink" xlink:title="standard length" id="ABBRID0EIIAC" xlink:type="simple">SL</abbrev>; <named-content xmlns:xlink="http://www.w3.org/1999/xlink" content-type="dwc:institutional_code" xlink:type="simple">UFRJ</named-content> 6877, 2 males, 24.0–25.1 mm <abbrev xmlns:xlink="http://www.w3.org/1999/xlink" xlink:title="standard length" id="ABBRID0EPIAC" xlink:type="simple">SL</abbrev>, 2 females, 22.4–23.4 mm <abbrev xmlns:xlink="http://www.w3.org/1999/xlink" xlink:title="standard length" id="ABBRID0ESIAC" xlink:type="simple">SL</abbrev> (C&amp;S); CICCAA00277, 1 male, 20.6 mm <abbrev xmlns:xlink="http://www.w3.org/1999/xlink" xlink:title="standard length" id="ABBRID0EVIAC" xlink:type="simple">SL</abbrev>, 1 female, 18.6 mm <abbrev xmlns:xlink="http://www.w3.org/1999/xlink" xlink:title="standard length" id="ABBRID0EYIAC" xlink:type="simple">SL</abbrev>; collected with holotype.</p></tp:treatment-sec><tp:treatment-sec sec-type="diagnosis" id="SECID0E2IAC"><title>Diagnosis.</title><p>
            <italic><tp:taxon-name><tp:taxon-name-part taxon-name-part-type="genus">Melanorivulus</tp:taxon-name-part> <tp:taxon-name-part taxon-name-part-type="species">ignescens</tp:taxon-name-part></tp:taxon-name></italic> is distinguished from all other species of the <italic><tp:taxon-name><tp:taxon-name-part taxon-name-part-type="genus">Melanorivulus</tp:taxon-name-part> <tp:taxon-name-part taxon-name-part-type="species">dapazi</tp:taxon-name-part></tp:taxon-name></italic> group by having the anal fin, in adult males, bright reddish orange (vs. yellow in <italic><tp:taxon-name><tp:taxon-name-part taxon-name-part-type="genus">Melanorivulus</tp:taxon-name-part> <tp:taxon-name-part taxon-name-part-type="species">dapazi</tp:taxon-name-part></tp:taxon-name></italic>, <italic><tp:taxon-name><tp:taxon-name-part taxon-name-part-type="genus">Melanorivulus</tp:taxon-name-part> <tp:taxon-name-part taxon-name-part-type="species">flavipinnis</tp:taxon-name-part></tp:taxon-name></italic>, and <italic><tp:taxon-name><tp:taxon-name-part taxon-name-part-type="genus">Melanorivulus</tp:taxon-name-part> <tp:taxon-name-part taxon-name-part-type="species">regularis</tp:taxon-name-part></tp:taxon-name></italic>). Also distinguished from all other congeners of the <italic><tp:taxon-name><tp:taxon-name-part taxon-name-part-type="genus">Melanorivulus</tp:taxon-name-part> <tp:taxon-name-part taxon-name-part-type="species">dapazi</tp:taxon-name-part></tp:taxon-name></italic> group by the following combination of character states: 5–6 pelvic-fin rays (vs. 7 in <italic><tp:taxon-name><tp:taxon-name-part taxon-name-part-type="genus">Melanorivulus</tp:taxon-name-part> <tp:taxon-name-part taxon-name-part-type="species">dapazi</tp:taxon-name-part></tp:taxon-name></italic> and <italic><tp:taxon-name><tp:taxon-name-part taxon-name-part-type="genus">Melanorivulus</tp:taxon-name-part> <tp:taxon-name-part taxon-name-part-type="species">regularis</tp:taxon-name-part></tp:taxon-name></italic>); 29–31 scales in longitudinal series (vs. 35–37 in <italic><tp:taxon-name><tp:taxon-name-part taxon-name-part-type="genus">Melanorivulus</tp:taxon-name-part> <tp:taxon-name-part taxon-name-part-type="species">regularis</tp:taxon-name-part></tp:taxon-name></italic>); female caudal spot inconspicuous in live fish (vs. conspicuous in <italic><tp:taxon-name><tp:taxon-name-part taxon-name-part-type="genus">Melanorivulus</tp:taxon-name-part> <tp:taxon-name-part taxon-name-part-type="species">dapazi</tp:taxon-name-part></tp:taxon-name></italic> and <italic><tp:taxon-name><tp:taxon-name-part taxon-name-part-type="genus">Melanorivulus</tp:taxon-name-part> <tp:taxon-name-part taxon-name-part-type="species">regularis</tp:taxon-name-part></tp:taxon-name></italic>); caudal fin, in males, without red bars and distinctive orange margin (vs. with red bars in <italic><tp:taxon-name><tp:taxon-name-part taxon-name-part-type="genus">Melanorivulus</tp:taxon-name-part> <tp:taxon-name-part taxon-name-part-type="species">regularis</tp:taxon-name-part></tp:taxon-name></italic> and <italic><tp:taxon-name><tp:taxon-name-part taxon-name-part-type="genus">Melanorivulus</tp:taxon-name-part> <tp:taxon-name-part taxon-name-part-type="species">flavipinnis</tp:taxon-name-part></tp:taxon-name></italic>, with broad bright orange band along the whole margin in <italic><tp:taxon-name><tp:taxon-name-part taxon-name-part-type="genus">Melanorivulus</tp:taxon-name-part> <tp:taxon-name-part taxon-name-part-type="species">dapazi</tp:taxon-name-part></tp:taxon-name></italic>); in females, ventral surface of the head with dark grey spots, often forming short stripe on the chin (vs. without dark grey spots in <italic><tp:taxon-name><tp:taxon-name-part taxon-name-part-type="genus">Melanorivulus</tp:taxon-name-part> <tp:taxon-name-part taxon-name-part-type="species">dapazi</tp:taxon-name-part></tp:taxon-name></italic>); caudal-fin short, its length 26.8–33.1% <abbrev xmlns:xlink="http://www.w3.org/1999/xlink" xlink:title="standard length" id="ABBRID0EXNAC" xlink:type="simple">SL</abbrev> (vs. long, its length 34.1–38.7% <abbrev xmlns:xlink="http://www.w3.org/1999/xlink" xlink:title="standard length" id="ABBRID0E1NAC" xlink:type="simple">SL</abbrev> in <italic><tp:taxon-name><tp:taxon-name-part taxon-name-part-type="genus">Melanorivulus</tp:taxon-name-part> <tp:taxon-name-part taxon-name-part-type="species">flavipinnis</tp:taxon-name-part></tp:taxon-name></italic>). Also distinguished from all other species of the <italic><tp:taxon-name><tp:taxon-name-part taxon-name-part-type="genus">Melanorivulus</tp:taxon-name-part> <tp:taxon-name-part taxon-name-part-type="species">dapazi</tp:taxon-name-part></tp:taxon-name></italic> group by having a constriction on the metapterygoid (vs. constriction absent).</p></tp:treatment-sec><tp:treatment-sec sec-type="description" id="SECID0EROAC"><title>Description.</title><p>Morphometric data appear in Table <xref ref-type="table" rid="T1">1</xref>. Body slender, sub-cylindrical anteriorly, slightly deeper than wide, compressed posteriorly. Greatest body depth at vertical just in front of pelvic-fin base. Dorsal and ventral profiles of trunk almost straight to slightly convex in lateral view; dorsal and ventral profiles of caudal peduncle nearly straight. Head moderately wide, sub-triangular in lateral view, dorsal profile nearly straight, ventral profile convex. Jaws short, snout weakly pointed in lateral view.</p><fig id="F1" position="float" orientation="portrait"><label>Figure 1.</label><caption><p>
          <italic><tp:taxon-name><tp:taxon-name-part taxon-name-part-type="genus">Melanorivulus</tp:taxon-name-part> <tp:taxon-name-part taxon-name-part-type="species">ignescens</tp:taxon-name-part></tp:taxon-name></italic> sp. n., holotype, <named-content xmlns:xlink="http://www.w3.org/1999/xlink" content-type="dwc:institutional_code" xlink:type="simple">UFRJ</named-content> 6875, male, 27.7 mm <abbrev xmlns:xlink="http://www.w3.org/1999/xlink" xlink:title="standard length" id="ABBRID0ERPAC" xlink:type="simple">SL</abbrev>. Photograph by W.J.E.M. Costa.</p></caption><graphic xmlns:xlink="http://www.w3.org/1999/xlink" xlink:href="zookeys-645-051-g001.jpg" position="float" orientation="portrait" xlink:type="simple" id="oo_117999.jpg"/></fig><fig id="F2" position="float" orientation="portrait"><label>Figure 2.</label><caption><p>
          <italic><tp:taxon-name><tp:taxon-name-part taxon-name-part-type="genus">Melanorivulus</tp:taxon-name-part> <tp:taxon-name-part taxon-name-part-type="species">ignescens</tp:taxon-name-part></tp:taxon-name></italic> sp. n., paratype, <named-content xmlns:xlink="http://www.w3.org/1999/xlink" content-type="dwc:institutional_code" xlink:type="simple">UFRJ</named-content> 6876, female, 23.4 mm <abbrev xmlns:xlink="http://www.w3.org/1999/xlink" xlink:title="standard length" id="ABBRID0EQAAE" xlink:type="simple">SL</abbrev>. Photograph by W.J.E.M. Costa.</p></caption><graphic xmlns:xlink="http://www.w3.org/1999/xlink" xlink:href="zookeys-645-051-g002.jpg" position="float" orientation="portrait" xlink:type="simple" id="oo_118000.jpg"/></fig><table-wrap id="T1" position="float" orientation="portrait"><label>Table 1.</label><caption><p>Morphometric data of <italic><tp:taxon-name><tp:taxon-name-part taxon-name-part-type="genus">Melanorivulus</tp:taxon-name-part> <tp:taxon-name-part taxon-name-part-type="species">ignescens</tp:taxon-name-part></tp:taxon-name></italic>.</p></caption><table id="TID0EECAG" rules="all"><tbody><tr><th rowspan="2" colspan="1"/><th rowspan="1" colspan="1">holotype</th><th rowspan="1" colspan="2">paratypes</th></tr><tr><th rowspan="1" colspan="1">male</th><th rowspan="1" colspan="1">males (n = 9)</th><th rowspan="1" colspan="1">females (n = 6)</th></tr><tr><td rowspan="1" colspan="1">Standard length (mm)</td><td rowspan="1" colspan="1">27.7</td><td rowspan="1" colspan="1">20.1–25.5</td><td rowspan="1" colspan="1">21.4–24.7</td></tr><tr><td rowspan="1" colspan="4">
              <bold>Percent of standard length</bold>
            </td></tr><tr><td rowspan="1" colspan="1">Body depth</td><td rowspan="1" colspan="1">22.1</td><td rowspan="1" colspan="1">21.3–22.3</td><td rowspan="1" colspan="1">20.5–22.8</td></tr><tr><td rowspan="1" colspan="1">Caudal peduncle depth</td><td rowspan="1" colspan="1">13.7</td><td rowspan="1" colspan="1">12.9–14.2</td><td rowspan="1" colspan="1">12.6–13.4</td></tr><tr><td rowspan="1" colspan="1">Pre-dorsal length</td><td rowspan="1" colspan="1">77.1</td><td rowspan="1" colspan="1">74.0–78.5</td><td rowspan="1" colspan="1">74.7–77.0</td></tr><tr><td rowspan="1" colspan="1">Pre-pelvic length</td><td rowspan="1" colspan="1">55.9</td><td rowspan="1" colspan="1">55.7–57.9</td><td rowspan="1" colspan="1">55.8–57.8</td></tr><tr><td rowspan="1" colspan="1">Length of dorsal-fin base</td><td rowspan="1" colspan="1">13.5</td><td rowspan="1" colspan="1">11.2–12.7</td><td rowspan="1" colspan="1">10.9–12.8</td></tr><tr><td rowspan="1" colspan="1">Length of anal-fin base</td><td rowspan="1" colspan="1">23.8</td><td rowspan="1" colspan="1">19.8–21.6</td><td rowspan="1" colspan="1">19.4–21.0</td></tr><tr><td rowspan="1" colspan="1">Caudal-fin length</td><td rowspan="1" colspan="1">33.1</td><td rowspan="1" colspan="1">29.9–32.9</td><td rowspan="1" colspan="1">26.8–32.0</td></tr><tr><td rowspan="1" colspan="1">Pectoral-fin length</td><td rowspan="1" colspan="1">21.4</td><td rowspan="1" colspan="1">19.1–21.5</td><td rowspan="1" colspan="1">18.0–20.6</td></tr><tr><td rowspan="1" colspan="1">Pelvic-fin length</td><td rowspan="1" colspan="1">10.8</td><td rowspan="1" colspan="1">9.4–11.1</td><td rowspan="1" colspan="1">8.2–9.7</td></tr><tr><td rowspan="1" colspan="1">Head length</td><td rowspan="1" colspan="1">27.6</td><td rowspan="1" colspan="1">27.2–30.9</td><td rowspan="1" colspan="1">27.2–30.0</td></tr><tr><td rowspan="1" colspan="4">
              <bold>Percent of head length</bold>
            </td></tr><tr><td rowspan="1" colspan="1">Head depth</td><td rowspan="1" colspan="1">67.5</td><td rowspan="1" colspan="1">62.0–70.4</td><td rowspan="1" colspan="1">63.3–70.9</td></tr><tr><td rowspan="1" colspan="1">Head width</td><td rowspan="1" colspan="1">70.9</td><td rowspan="1" colspan="1">66.2–73.3</td><td rowspan="1" colspan="1">69.6–76.8</td></tr><tr><td rowspan="1" colspan="1">Snout length</td><td rowspan="1" colspan="1">13.2</td><td rowspan="1" colspan="1">10.9–13.5</td><td rowspan="1" colspan="1">12.1–14.1</td></tr><tr><td rowspan="1" colspan="1">Lower jaw length</td><td rowspan="1" colspan="1">21.6</td><td rowspan="1" colspan="1">15.9–19.5</td><td rowspan="1" colspan="1">15.3–21.4</td></tr><tr><td rowspan="1" colspan="1">Eye diameter</td><td rowspan="1" colspan="1">32.3</td><td rowspan="1" colspan="1">32.4–35.9</td><td rowspan="1" colspan="1">32.5–34.7</td></tr></tbody></table></table-wrap><p>Dorsal and anal fins short, extremity slightly pointed in males, rounded in females. Caudal fin oval, slightly longer than deep. Pectoral fin rounded, posterior margin reaching vertical at 80–90% of length between pectoral-fin and pelvic-fin bases. Pelvic fin small, tip reaching between urogenital papilla and base of 1<sup>st</sup> anal-fin ray in males, reaching between anus and urogenital papilla in females; pelvic-fin bases medially in close proximity. Dorsal-fin origin on vertical through base of 8<sup>th</sup> anal-fin ray. Dorsal-fin rays 9–11; anal-fin rays 13–15; caudal-fin rays 30–31; pectoral-fin rays 13; pelvic-fin rays 5–6. No contact organs on fins.</p><p>Scales small, cycloid. Body and head entirely scaled, except anterior ventral surface of head. Body squamation extending over anterior 25% of caudal-fin base; no scales on dorsal and anal-fin bases. Frontal squamation F-patterned, rarely E-scale anteriorly overlapping F-scale; E-scales not overlapping medially; scales arranged in regular circular pattern around A-scale without exposed margins. Longitudinal series of scales 29–31; <!--PageBreak-->transverse series of scales 9; scale rows around caudal peduncle 16. No contact organs on scales. Cephalic neuromasts: supraorbital 3 + 3, parietal 1, anterior rostral 1, posterior rostral 1, infraorbital 1 + 11 + 1, preorbital 2, otic 1, post-otic 1–2, supratemporal 1, median opercular 1, ventral opercular 1, pre-opercular 2 + 4, mandibular 2–3 + 1, lateral mandibular 1, paramandibular 1.</p><!--PageBreak--><p>Jaw teeth numerous, conical, irregularly arranged, outer teeth larger and slightly curved, inner teeth straight. Ventral process angulo-articular short, pointed. Ventral process of palatine short, slightly contacting quadrate. Mesopterygoid slender, posterior tip not reaching metapterygoid. Metapterygoid sub-rectangular, with constriction on middle portion. Dorsal portion of preopercle short and pointed, channel rudimentary. Basihyal sub-triangular, greatest width 50% of length; basihyal cartilage nearly 15% of total basihyal length. Six branchiostegal rays. Second pharyngobranchial teeth absent. Interarcual cartilage rudimentary. Fourth ceratobranchial teeth present, continuously arranged. Gill-rakers on first branchial arch 1 + 8. Vomerine teeth 2–4. Dermosphenotic present. Ventral process of posttemporal absent. Second proximal radial of dorsal fin between neural spines of 19<sup>th</sup> and 21<sup>st</sup> vertebrae, first proximal radial of anal fin between pleural ribs of 13<sup>th</sup> and 15<sup>th</sup> vertebrae. Total vertebrae 30–31.</p></tp:treatment-sec><tp:treatment-sec sec-type="Colouration" id="SECID0EWJAE"><title>Colouration.</title><p>
            <bold><italic>Males</italic>.</bold> Flank metallic green-blue to metallic light green, sometimes purple-blue above anal fin; oblique narrow orangish red bars irregularly arranged, often forming chevron-like marks anteriorly directed; horizontal rows of reddish orange dots on anteroventral part of flank, between bases of pectoral and pelvic fins; pale dark grey blotches on postorbital region mainly visible when fish is exposed to strong light. Dorsum light brown with black dots, venter white. Dorsal portion of head side light <!--PageBreak-->brown, ventral portion white; pale golden iridescence on opercular region. Jaws dark grey. Iris pale yellow, sometimes with dark brown bar on anterior and posterior portions. Dorsal fin light yellow with two or three oblique dark red bars on posterior portion of fin. Anal fin reddish orange in adult exemplars to yellowish orange in juveniles, basal portion bluish white, distal region becoming gradually dark red-brown, distal margin with high concentration of melanophores. Caudal fin light yellow, often with faint orange spots on middle portion; sometimes pale bluish posterior margin. Pectoral fin hyaline. Pelvic fin orange.</p><p>
            <bold><italic>Females</italic>.</bold> Side of trunk and head similar to males, but with paler colours. Ventral surface of head white, with dark grey spots often forming short stripe on chin. Dorsal fin pale yellow, with transverse series of grey spots; broad dark grey to black band on distal margin. Anal fin green-yellow, basal portion light blue with small red spots. Caudal fin pale yellow, with three or four dark grey bars, often interrupted; small black spot, smaller than pupil, on dorso-basal portion of fin overlapping anterior-most bar, more conspicuous in preserved specimens; broad dark grey to black band on whole fin margin.</p></tp:treatment-sec><tp:treatment-sec sec-type="distribution" id="SECID0EKKAE"><title>Distribution.</title><p>Known only from the type locality area, a small stream tributary to the Rio Bandeira, Rio das Garças drainage, upper Rio Araguaia basin, central Brazil, altitude approximately 520 m <abbrev xmlns:xlink="http://www.w3.org/1999/xlink" xlink:title="above sea level" id="ABBRID0EQKAE" xlink:type="simple">asl</abbrev> (Fig. <xref ref-type="fig" rid="F3">3</xref>).</p><fig id="F3" position="float" orientation="portrait"><label>Figure 3.</label><caption><p>Geographical distribution of killifishes of the <italic><tp:taxon-name><tp:taxon-name-part taxon-name-part-type="genus">Melanorivulus</tp:taxon-name-part> <tp:taxon-name-part taxon-name-part-type="species">dapazi</tp:taxon-name-part></tp:taxon-name></italic> species group. Yellow circle: <italic><tp:taxon-name><tp:taxon-name-part taxon-name-part-type="genus">Melanorivulus</tp:taxon-name-part> <tp:taxon-name-part taxon-name-part-type="species">ignescens</tp:taxon-name-part></tp:taxon-name></italic>; black pentagon: <italic><tp:taxon-name><tp:taxon-name-part taxon-name-part-type="genus">Melanorivulus</tp:taxon-name-part> <tp:taxon-name-part taxon-name-part-type="species">flavipinnis</tp:taxon-name-part></tp:taxon-name></italic>; blue square: <italic><tp:taxon-name><tp:taxon-name-part taxon-name-part-type="genus">Melanorivulus</tp:taxon-name-part> <tp:taxon-name-part taxon-name-part-type="species">regularis</tp:taxon-name-part></tp:taxon-name></italic>; red star: <italic><tp:taxon-name><tp:taxon-name-part taxon-name-part-type="genus">Melanorivulus</tp:taxon-name-part> <tp:taxon-name-part taxon-name-part-type="species">dapazi</tp:taxon-name-part></tp:taxon-name></italic>. Blue river drainage: Paraguai; white river drainage: Araguaia.</p></caption><graphic xmlns:xlink="http://www.w3.org/1999/xlink" xlink:href="zookeys-645-051-g003.jpg" position="float" orientation="portrait" xlink:type="simple" id="oo_118001.jpg"/></fig></tp:treatment-sec><tp:treatment-sec sec-type="etymology" id="SECID0EWMAE"><title>Etymology.</title><p>From the Latin, <italic><tp:taxon-name><tp:taxon-name-part taxon-name-part-type="species">ignescens</tp:taxon-name-part></tp:taxon-name></italic> (becoming inflamed), an allusion to the orange anal fin in males.</p></tp:treatment-sec></tp:taxon-treatment>
